# Supplementary material for: CRIF1 Deficiency Increased Homocysteine Production by Disrupting Dihydrofolate Reductase Expression in Vascular Endothelial Cells
Source: Antioxidants (Basel). 2021 Oct 20;10(11):1645. doi: 10.3390/antiox10111645 (PMC8614757; doi:10.3390/antiox10111645)
Supplement: Supplementary file 1 [file antioxidants-10-01645-s001.zip]

Archive with 1 entries (1 files):
- antioxidants-1412379-supplementary.pdf
